# Supplementary material for: Immunoprecipitation and mass spectrometry identify non-cell autonomous Otx2 homeoprotein in the granular and supragranular layers of mouse visual cortex
Source: F1000Res. 2014 Jul 30;3:178. [Version 1] doi: 10.12688/f1000research.4869.1 (PMC4133762; doi:10.12688/f1000research.4869.1)
Supplement: Quantitative PCR and mass spectrometry data of Otx2 homeoprotein in the mouse visual cortex — qPCR data: This excel file (“brain qpcr otx data”) contains two worksheets. One worksheet has the Ct values for GAPDH, Otx2 and Otx1 obtained from extracts of different brain structures (LGN, Visual Cortex, Superior Colliculus and Cerebellum). Also included are the delta-Ct calculations. The second sheet contains the normalisation calculations and corresponding graph of expression values. Mass spectroscoy data: This Mascot .dat file (“F022130_part.dat”) contains the experiment description and the data pertaining to the 2 peptides that match Otx2 protein. [file f1000research-3-5197-s0000.tgz]

Archive with 1 entries (1 files):
- a08b043d-dbf1-4937-8b57-56f9da201740_Brain_qpcr_otx_and_mass_spec_data.zip
